# Supplementary material for: FIGO 2018 Versus Ontogenetic Staging for Locally Advanced Cervical Cancer: An International Multicenter Cohort Study Comparing the Two Classifications and Their Prognostic Implications
Source: Cancers (Basel). 2026 Feb 19;18(4):689. doi: 10.3390/cancers18040689 (PMC12938924; doi:10.3390/cancers18040689)
Supplement: Supplementary file 1 [file cancers-18-00689-s001.zip]

Archive with 1 entries (1 files):
- cancers-4119443-supplementary.pdf
